# Supplementary material for: Segmentation of Cerebral Small Vessel Diseases-White Matter Hyperintensities Based on a Deep Learning System
Source: Front Med (Lausanne). 2021 Nov 25;8:681183. doi: 10.3389/fmed.2021.681183 (PMC8656685; doi:10.3389/fmed.2021.681183)
Supplement: Supplementary file 1 [file Table_1.XLSX]

## Sheet: GPS
										lesion size
				pixel wise			lesion wise(dice>0.4)			small			medium			large
id	is_pos	pred	pixel spacing	dice	precision	recall	precision	recall		TRUE	MISS	FALSE	TRUE	MISS	FALSE	TRUE	MISS	FALSE
20180211000309	POS	TRUE	0.859	0.6	0.725	0.512	0.781	0.758		16	3	6	10	4	0	0	0	0
20180908000177	POS	TRUE	0.469	0.651	0.701	0.609	0.923	0.75		20	5	2	18	5	1	0	0	0
20180331000200	POS	TRUE	0.469	0.614	0.768	0.511	0.826	0.704		11	5	3	10	2	0	0	0	0
20180423002053	POS	TRUE	0.469	0.532	0.651	0.449	0.558	0.617		22	4	9	14	6	2	1	0	0
20180915000423	POS	TRUE	0.469	0.661	0.856	0.538	1	0.519		9	12	0	6	0	0	0	0	0
20180309000301	POS	TRUE	0.469	0.637	0.543	0.768	0.543	0.864		15	2	16	5	0	0	0	0	0
20180129000026	POS	TRUE	0.469	0.407	0.598	0.309	0.692	0.563		7	2	3	2	5	1	0	0	0
20180206001908	POS	TRUE	0.469	0	1	0	1	0		0	2	0	0	1	0	0	0	0
20180201000961	POS	TRUE	0.469	0.612	0.724	0.53	0.727	0.762		24	7	6	10	1	2	0	0	0
20180918000048	POS	TRUE	0.469	0.569	0.787	0.445	0.929	0.722		22	8	2	4	1	0	0	0	0
20180906000088	POS	TRUE	0.469	0.283	0.475	0.202	0.778	0.525		13	15	3	8	2	3	0	2	0
20180309000060	POS	TRUE	0.469	0.607	0.795	0.491	0.657	0.677		14	4	7	14	1	0	1	0	0
20180628001352	POS	TRUE	0.469	0.495	0.855	0.349	0.833	0.588		3	2	0	9	3	0	0	0	0
20180830000121	POS	TRUE	0.469	0.649	0.854	0.524	0.75	0.6		7	3	3	11	6	1	3	0	0
20180211000261	POS	TRUE	0.859	0.448	0.403	0.506	0.722	0.813		9	2	2	5	0	2	0	0	0
20180408000027	POS	TRUE	0.469	0.298	0.456	0.222	0.75	0.4		6	8	0	1	0	1	0	0	0
20180309001757	POS	TRUE	0.469	0.608	0.773	0.501	0.694	0.556		11	6	5	14	9	2	3	0	0
20180312000086	POS	TRUE	0.469	0.407	0.806	0.272	0.833	0.645		12	3	4	9	7	0	0	0	0
20180222001654	POS	TRUE	0.469	0.389	0.821	0.255	0.737	0.368		6	15	1	12	5	0	0	0	0
20180115002194	POS	TRUE	0.859	0.497	0.845	0.352	0.947	0.581		16	11	1	2	3	0	0	0	0
20180126001674	POS	TRUE	0.43	0.629	0.892	0.486	0.909	0.69		14	7	1	7	1	0	0	0	0
20180118000877	POS	TRUE	0.859	0.499	0.832	0.357	0.972	0.467		26	39	1	9	1	0	0	0	0
20180627001460	POS	TRUE	0.469	0.464	0.777	0.331	0.714	0.5		4	2	1	2	2	0	0	0	0
20180129000022	POS	TRUE	0.43	0.356	0.691	0.239	0.667	0.5		3	1	1	1	3	1	0	0	0
20180323001898	POS	TRUE	0.469	0.722	0.713	0.732	0.622	0.8		5	2	11	21	2	4	4	0	0
20180206001370	POS	TRUE	0.859	0.692	0.85	0.583	0.712	0.75		21	7	7	21	1	1	6	0	0
20180913000921	POS	TRUE	0.469	0.643	0.555	0.765	0.875	1		2	0	0	5	0	1	0	0	0
20180102001019	POS	TRUE	0.43	0.686	0.913	0.549	0.849	0.785		31	23	9	50	1	0	1	0	0
20180108000815	POS	TRUE	0.859	0.522	0.845	0.377	0.824	0.424		11	15	0	6	1	0	0	0	0
20180211000028	POS	TRUE	0.469	0.594	0.853	0.456	0.72	0.581		8	3	3	5	6	0	8	0	0
20180211000098	POS	TRUE	0.859	0.578	0.737	0.475	0.864	0.864		13	3	3	6	0	0	0	0	0
20180212001223	POS	TRUE	0.469	0.331	0.539	0.239	0.688	1		10	0	5	1	0	0	0	0	0
20180206001803	POS	TRUE	0.859	0.427	0.686	0.31	0.667	0.667		1	0	1	1	1	0	0	0	0
20180125000048	POS	TRUE	0.469	0.713	0.784	0.654	0.86	0.766		33	12	4	18	1	2	0	0	0
20180317000220	POS	TRUE	0.469	0.518	0.823	0.378	0.917	0.846		8	1	1	3	1	0	0	0	0
20180112001780	POS	TRUE	0.43	0.715	0.807	0.641	0.761	0.567		18	16	0	31	8	4	12	0	0
20180426001197	POS	TRUE	0.469	0.622	0.712	0.552	0.682	0.833		7	2	6	9	0	0	0	0	0
20180915000393	POS	TRUE	0.469	0.686	0.626	0.759	0.556	0.833		4	0	2	2	0	1	0	0	0
20190415000064	NEG	TRUE	0.43
20190225000070	NEG	TRUE	0.43
20190416003190	NEG	TRUE	0.43
30190305002957	NEG	TRUE	0.469
20190325000073	NEG	TRUE	0.43
20180515002009	NEG	TRUE	0.469
20190307000840	NEG	TRUE	0.469
20180125001359	NEG	TRUE	0.43
20190306000088	NEG	TRUE	0.469
20190308000853	NEG	TRUE	0.469
20190318002990	NEG	TRUE	0.469
20180423002137	NEG	TRUE	0.469
20180317000120	NEG	TRUE	0.469
20190222000807	NEG	TRUE	0.43
20190213001230	NEG	FALSE	0.859
20190328001940	NEG	TRUE	0.469
20190227002876	NEG	TRUE	0.469
20190311003113	NEG	TRUE	0.469
20190411000481	NEG	TRUE	0.43
20190404000301	NEG	TRUE	0.43
20190301000055	NEG	TRUE	0.43
20190301000067	NEG	TRUE	0.469
30190402000078	NEG	TRUE	0.469
20190319000123	NEG	TRUE	0.43
20190324000227	NEG	TRUE	0.469
20190222002867	NEG	TRUE	0.469
20190306000859	NEG	TRUE	0.43
20180908000136	NEG	FALSE	0.469
20180408001248	NEG	TRUE	0.469
20190429002093	NEG	TRUE	0.43
										462

## Sheet: BIDS
				pixel wise			lesion wise(dice>0.4)			small			medium			large
id	is_pos	pre true	pixel spacing	dice	precision	recall	precision	recall	is_pos	TRUE	MISS	FALSE	TRUE	MISS	FALSE	TRUE	MISS	FALSE
045-0174	POS	False	0.469	0	1	0	1	0		0	2	0	0	0	0	0	0	0
045-0212	POS	True	0.469	0.558	0.508	0.619	0.569	0.707		12	4	8	23	2	4	0	0	2
003-0002	POS	True	0.469	0.38	0.659	0.267	0.476	0.4		4	9	2	5	1	4	4	2	0
124-0052	POS	True	0.449	0.754	0.747	0.76	0.659	0.659		9	4	9	13	3	0	14	1	0
061-0109	POS	True	0.449	0.656	0.806	0.553	0.882	0.625		32	8	2	22	9	0	1	0	0
062-0002	POS	True	0.469	0.665	0.672	0.658	0.929	1		7	0	0	6	0	1	0	0	0
051-0041	POS	True	0.449	0.793	0.874	0.726	0.765	0.66		30	12	4	31	5	3	16	0	0
062-0102	POS	True	0.469	0.359	0.288	0.477	0.333	0.5		1	2	1	2	1	5	0	0	0
003-0012	POS	True	0.469	0.673	0.759	0.605	0.933	0.737		4	4	0	9	1	1	1	0	0
025-0132	POS	True	0.449	0.805	0.876	0.745	0.798	0.779		31	8	13	49	14	1	20	0	0
003-0063	POS	True	0.469	0.38	0.306	0.502	0.565	0.765		8	3	7	5	1	3	0	0	0
008-0050	POS	True	0.449	0.706	0.66	0.758	0.75	0.96		9	1	4	11	0	2	4	0	0
025-0173	POS	True	0.469	0.554	0.716	0.452	0.692	0.844		16	1	9	12	2	0	1	0	0
045-0146	POS	True	0.469	0.863	0.896	0.833	0.667	0.848		8	2	7	18	1	1	30	0	0
061-0036	POS	True	0.449	0.686	0.767	0.621	0.92	0.46		7	8	0	18	11	0	6	0	0
048-0087	POS	True	0.469	0.692	0.797	0.612	0.737	0.636		4	1	0	6	6	3	5	0	0
018-0039	POS	True	0.469	0.736	0.783	0.695	0.778	0.875		5	1	2	2	0	0	0	0	0
025-0084	POS	True	0.449	0.665	0.792	0.573	0.736	0.765		9	4	10	24	4	3	9	1	0
008-0014	POS	True	0.449	0.573	0.634	0.523	0.526	909		1	1	6	7	0	1	3	0	1
052-0085	POS	True	0.895	0.676	0.661	0.692	0.792	0.679		8	7	1	9	1	1	3	0	1
045-0026	POS	True	0.469	0.465	0.409	0.54	0.462	0.857		0	0	3	6	1	3	0	0	0
051-0033	POS	True	0.449	0.47	0.598	0.388	0.833	0.5		3	0	0	3	4	1	0	0	0
025-0163	POS	True	0.449	0.309	0.425	0.243	0.5	0.636		6	1	7	1	3	0	0	0	0
045-0166	POS	True	0.469	0.657	0.74	0.59	0.747	0.583		24	29	6	30	4	3	5	0	0
025-0160	POS	True	0.449	0.831	0.9	0.772	0.637	0.793		8	5	13	39	6	3	24	0	0
045-0124	POS	True	0.469	0.721	0.835	0.634	0.8	0.773		25	10	7	45	4	2	4	0	0
052-0005	POS	True	0.898	0.735	0.797	0.682	0.885	0.742		8	5	2	15	2	0	1	0	0
045-0093	POS	True	0.469	0.81	0.833	0.788	0.742	0.793		5	2	6	11	3	2	8	0	0
052-0050	POS	True	0.898	0.369	0.246	0.742	0.44	1		4	0	2	0	0	3	0	0	0
048-0099	POS	True	0.469	0.585	0.738	0.484	0.723	0.79		15	1	9	44	8	3	8	0	1
061-0068	POS	True	0.449	0.652	0.816	0.543	0.75	0.6		3	3	1	1	1	1	2	0	0
062-0019	POS	True	0.469	0.694	0.817	0.603	0.734	0.723		12	7	4	30	6	4	10	0	0
008-0005	POS	True	0.449	0.692	0.68	0.704	0.595	0.733		8	0	3	8	3	4	11	0	2
045-0012	POS	True	0.469	0.522	0.636	0.443	0.4	0.8		1	1	7	6	0	3	2	1	0
052-0079	POS	True	0.898	0.701	0.786	0.633	0.76	0.776		11	10	8	25	1	0	2	0	0
045-0172	POS	True	0.469	0.261	0.211	0.344	0.313	0.417		4	5	6	1	2	5	0	0	0
062-0126	POS	True	0.469	0.364	0.309	0.443	0.805	0.6		25	12	2	13	5	2	0	0	1
061-0125	POS	True	0.449	0.617	0.597	0.639	0.818	0.75		9	5	2	10	0	0	0	0	1
025-0127	POS	True	0.449	0.556	0.753	0.441	0.63	0.472		1	0	1	9	14	4	10	1	0
003-0038	POS	True	0.898	0.744	0.875	0.648	0.905	0.792		9	4	1	11	0	0	0	0	0
124-0109	POS	True	0.469	0.787	0.756	0.819	0.769	0.909		4	0	5	19	2	2	8	0	0
052-0138	POS	True	0.469	0.407	0.381	0.437	0.697	0.605		18	11	2	6	3	7	0	0	0
045-0125	POS	True	0.469	0.797	0.839	0.76	0.7	0.849		18	3	15	25	3	2	16	1	1
051-0079	POS	True	0.449	0.712	0.757	0.672	0.622	0.622		2	5	8	15	7	2	15	0	0
045-0177	POS	True	0.469	0.532	0.44	0.673	0.591	0.619		10	10	5	19	2	9	1	0	0
025-0146	POS	True	0.449	0.787	0.853	0.73	0.493	0.923		1	0	18	17	1	4	20	0	0
062-0025	POS	True	0.469	0.32	0.276	0.381	0.48	0.632		8	4	4	6	1	7	0	0	0
025-0102	POS	True	0.469	0.471	0.454	0.489	0.654	0.607		15	4	1	6	3	5	0	0	0
025-0110	POS	True	0.449	0.404	0.325	0.535	0.591	0.813		10	1	4	5	0	2	0	0	1
051-0084	POS	True	0.449	0.599	0.614	0.584	0.667	0.786		6	2	8	14	2	1	4	0	1
025-0105	POS	True	0.449	0.528	0.828	0.388	0.844	0.529		23	15	1	8	4	0	1	0	0
062-0092	POS	False	0.469	0	1	0	1	0		0	2	0	0	1	0	0	0	0
003-0041	POS	True	0.469	0.807	0.821	0.793	0.692	0.818		4	1	3	9	1	2	7	0	0
062-0040	POS	True	0.469	0.792	0.804	0.78	0.795	0.781		19	7	8	64	4	7	20	0	1
048-0012	POS	True	0.469	0.453	0.513	0.406	0.571	0.667		0	1	1	4	1	2	0	0	0
052-0067	POS	True	0.898	0.384	0.384	0.384	0.625	0.455		4	3	0	3	1	1	0	0	0
045-0130	POS	True	0.469	0.675	0.71	0.644	0.747	0.766		23	8	11	36	3	2	6	1	1
062-0078	POS	True	0.469	0.633	0.718	0.567	0.654	0.607		18	9	10	21	6	0	2	0	0
025-0027	POS	True	0.449	0.706	0.714	0.697	0.776	0.663		20	6	6	39	9	0	15	0	0
062-0007	POS	True	0.469	0.495	0.587	0.428	0.667	0.667		7	1	2	1	1	1	1	1	0
051-0149	POS	True	0.449	0.524	0.561	0.492	0.5	0.615		1	2	4	6	3	4	1	0	0
061-0077	POS	True	0.449	0.695	0.913	0.561	0.875	0.778		4	1	1	6	1	1	4	2	0
062-0095	NEG	True	0.469
052-0102	NEG	True	0.898
003-0037	NEG	True	0.898
018-0045	NEG	True	0.469
124-0099	NEG	True	0.449
018-0031	NEG	True	0.469
025-0119	NEG	True	0.449
018-0029	NEG	True	0.469
045-0101	NEG	True	0.469
052-0013	NEG	True	0.898
045-0204	NEG	True	0.469
025-0123	NEG	False	0.449
052-0057	NEG	False	0.898
052-0083	NEG	False	0.498
062-0012	NEG	True	0.469
025-0186	NEG	True	0.449
025-0172	NEG	True	0.449
018-0010	NEG	True	0.469
106-0061	NEG	True	0.719
124-0071	NEG	True	0.449
106-0032	NEG	True	0.719
045-0133	NEG	True	0.469
062-0047	NEG	True	0.469
045-0065	NEG	True	0.469
048-0079	NEG	True	0.469
045-0041	NEG	True	0.469
106-0012	NEG	True	0.719
123-0074	NEG	True	0.469
061-0130	NEG	True	0.449
052-0121	NEG	True	0.898

## Sheet: JAMA
				pixel wise			lesion wise(dice>0.4)			small			medium			large
id	is_pos	pre true	pixel spacing	dice	precision	recall	precision	recall	is_pos	TRUE	MISS	FALSE	TRUE	MISS	FALSE	TRUE	MISS	FALSE
072-0045	POS	True	0.469	0.585	0.64	0.539	0.737	0.494		20	24	3	27	12	4	2	0	1
072-0055	POS	True	0.469	0.468	0.726	0.345	0.808	0.447		16	15	2	8	8	1	0	0	0
072-0154	POS	True	0.469	0.631	0.821	0.512	0.8	0.557		17	27	3	27	3	0	5	0	0
075-0033	POS	True	0.449	0.751	0.804	0.704	0.697	0.639		5	4	2	9	4	1	13	1	0
075-0051	POS	True	0.449	0.839	0.83	0.849	0.836	0.548		22	20	0	15	9	1	18	0	0
075-0065	POS	True	0.449	0.662	0.782	0.574	0.895	0.567		18	19	1	12	6	1	5	0	0
075-0074	POS	True	0.449	0.666	0.808	0.566	0.85	0.624		15	25	1	35	9	1	21	4	2
075-0076	POS	True	0.449	0.411	0.437	0.387	0.722	0.419		7	10	1	8	6	2	0	0	0
075-0082	POS	True	0.449	0.547	0.742	0.433	0.761	0.593		29	21	3	26	8	0	6	1	0
075-0085	POS	True	0.449	0.33	0.732	0.213	0.41	0.262		5	21	3	13	13	3	8	1	0
075-0117	POS	True	0.449	0.792	0.818	0.768	0.672	0.672		21	12	4	21	3	0	10	0	0
075-0125	POS	True	0.449	0.584	0.67	0.518	0.702	0.478		11	12	4	22	17	3	7	0	0
075-0136	POS	True	0.449	0.421	0.612	0.321	0.567	0.472		13	11	0	8	2	2	2	0	0
075-0141	POS	True	0.449	0.525	0.672	0.431	0.731	0.543		4	10	3	9	3	2	8	1	0
075-0157	POS	True	0.449	0.682	0.803	0.593	0.763	0.608		6	9	3	26	12	3	17	4	0
095-0013	POS	True	0.449	0.677	0.708	0.649	0.722	0.591		7	12	4	13	4	3	8	0	0
095-0022	POS	True	0.449	0.695	0.807	0.611	0.707	0.674		13	7	4	13	3	2	7	0	0
095-0028	POS	True	0.449	0.483	0.669	0.378	0.667	0.517		11	11	2	25	10	2	1	0	0
095-0041	POS	True	0.449	0.74	0.858	0.65	0.649	0.572		3	6	3	10	7	0	16	0	0
095-0043	POS	True	0.449	0.528	0.633	0.453	0.735	0.676		14	8	5	9	5	3	2	0	0
095-0047	POS	True	0.449	0.794	0.82	0.77	0.612	0.638		8	7	8	13	8	3	11	0	0
095-0059	POS	True	0.449	0.721	0.867	0.617	0.66	0.717		4	4	4	11	6	1	20	1	0
095-0083	POS	True	0.449	0.748	0.825	0.684	0.575	0.771		4	1	5	6	3	2	21	0	0
095-0096	POS	True	0.449	0.183	0.81	0.103	0.6	0.5		2	0	1	1	1	0	1	1	0
095-0099	POS	True	0.449	0.725	0.777	0.679	0.76	0.731		17	4	2	5	0	0	0	0	0
095-0104	POS	True	0.449	0.393	0.741	0.267	0.923	0.414		18	23	2	5	10	0	1	1	0
095-0108	POS	True	0.449	0.463	0.742	0.337	0.615	0.39		6	7	2	5	3	0	0	0	0
095-0109	POS	True	0.449	0.293	0.725	0.184	1	0.4		2	5	0	2	1	0	0	0	0
112-0035	POS	True	0.43	0.637	0.676	0.602	0.655	0.468		18	14	5	17	13	6	10	4	2
112-0038	POS	True	0.43	0.765	0.787	0.744	0.76	0.74		25	10	5	24	4	0	14	0	0
										361	359	85	425	193	46	234	19	5

## Sheet: ABC test 
	Doctor 1	Doctor 2	Doctor 3
Sample 1	3	3	3
Sample 2	3	3	3
Sample 3	3	3	3
Sample 4	2	2	2
Sample 5	2	2	3
Sample 6	3	3	3
Sample 7	2	2	2
Sample 8	2	1	1
Sample 9	2	2	2
Sample 10	3	3	3
Sample 11	2	2	2
Sample 12	2	2	3
Sample 13	2	2	2
Sample 14	3	3	2
Sample 15	0	0	0
Sample 16	2	2	2
Sample 17	2	2	1
Sample 18	3	3	3
Sample 19	2	2	3
Sample 20	2	2	2
Sample 21	2	2	2
Sample 22	1	1	0
Sample 23	3	3	3
Sample 24	2	2	3
Sample 25	2	2	2
Sample 26	2	2	1
Sample 27	3	3	3
Sample 28	2	2	3
Sample 29	2	2	2
Sample 30	3	3	3
Sample 31	2	2	2
Sample 32	2	2	1
Sample 33	2	2	2
Sample 34	3	3	3
Sample 35	2	2	2
Sample 36	2	2	3
Sample 37	2	2	2
Sample 38	3	3	3
Sample 39	2	1	1
Sample 40	2	2	2
Sample 41	3	3	3
Sample 42	2	2	3
Sample 43	2	2	2
Sample 44	2	2	2
Sample 45	3	3	3
Sample 46	2	2	2
Sample 47	3	3	3
Sample 48	2	2	1
Sample 49	3	3	3
Sample 50	2	2	3
Sample 51	3	3	3
Sample 52	2	2	2
Sample 53	3	3	3
Sample 54	2	2	2
Sample 55	3	3	3
Sample 56	2	2	1
Sample 57	3	3	3
Sample 58	2	2	2
Sample 59	2	2	2
Sample 60	2	2	2
Sample 61	3	3	3
Sample 62	3	3	3
Sample 63	2	2	2
Sample 64	2	2	2
Sample 65	2	2	1
Sample 66	3	3	3
Sample 67	3	3	3
Sample 68	2	2	2
Sample 69	2	2	3
Sample 70	3	3	3
Sample 71	2	2	2
Sample 72	3	3	3
Sample 73	2	2	2
Sample 74	3	3	3
Sample 75	3	3	3
Sample 76	2	2	2
Sample 77	2	2	2
Sample 78	3	3	3
Sample 79	3	3	3
Sample 80	2	2	2
Sample 81	2	2	3
Sample 82	3	3	3
Sample 83	2	2	2
Sample 84	3	3	3
Sample 85	2	2	2
Sample 86	3	3	3
Sample 87	2	2	3
Sample 88	2	2	2
Sample 89	3	2	3
Sample 90	2	2	3
